# Supplementary material for: A Celsr3 Mutation Linked to Tourette Disorder Disrupts Cortical Dendritic Patterning and Striatal Cholinergic Interneuron Excitability
Source: Int J Mol Sci. 2025 Oct 23;26(21):10307. doi: 10.3390/ijms262110307 (PMC12610430; doi:10.3390/ijms262110307)
Supplement: Supplementary file 1 [file ijms-26-10307-s001.zip]

Archive with 1 entries (1 files):
- ijms-3849933-supplementary.pdf
